# Supplementary material for: Paraquat Prohibition and Change in the Suicide Rate and Methods in South Korea
Source: PLoS One. 2015 Jun 2;10(6):e0128980. doi: 10.1371/journal.pone.0128980 (PMC4452788; doi:10.1371/journal.pone.0128980)
Supplement: S1 Data — (CSV) [file pone.0128980.s001.csv]

date	total	t603	hanging	falling	otherpoison	other	sa_total	sa_t603	sa_hanging	sa_falling	sa_otherpoison	sa_other	celebrity	ESI	unemployment	inflation	KOSPI	temp	sunshine	total_population	total_suicide_number	T603_number	Hanging_number	Falling_number	Other_Poisoning_number	other_number	agri	T58	etc	agriculture	T58	etc_num	sa_agri	sa_T58	sa_etc	T603_male	T603_female	T603_age1	T603_age2	T603_age3
2005-01-01	143.9926512	21.36267579	62.23933427	22.18431717	26.70334474	11.50297927	169.5915	30.05145	70.7555	26.61754	33.27426	14.24549	0	92	4.2	3.4	903.1112903	-2.516129032	6.177419355	48683040	701	104	303	108	130	56	12.53003099	0.616231032	13.55708271	61	3	66	17.238433	0.50060461	15.584789	27.44815131	15.24303516	8.604138852	26.8564162	69.10253088
2005-02-01	151.592834	16.63823788	70.86656873	21.56808613	30.19532059	12.32462065	174.0252	25.9366	74.03766	25.37734	38.15425	15.67605	0.25	105	4.3	3.4	963.12	-1.942857143	6.35	48683040	738	81	345	105	147	60	15.8165965	1.232462065	13.14626202	77	6	64	21.329044	0.86485113	16.234597	24.17076011	9.06342631	4.129986649	26.8564162	53.03217486
2005-03-01	269.7037819	26.70334474	153.4415271	29.37367921	40.05501711	20.13021373	241.9107	28.35926	130.90659	29.18501	39.36405	17.66423	0.741935484	107	4.1	3	990.7712903	4.132258065	7.158064516	48683040	1313	130	747	143	195	98	20.13021373	1.643282753	18.28152063	98	8	89	21.530004	0.96735688	16.65401	38.91902052	14.41908731	5.85081442	30.586474	115.7065633
2005-04-01	259.8440853	39.43878607	120.3704617	27.9358068	49.09307225	23.00595854	226.5517	32.74444	102.98093	28.27843	40.50628	19.11928	0	107	3.8	3.1	957.539	13.22666667	6.65	48683040	1265	192	586	136	239	112	25.88170336	1.027051721	22.18431717	126	5	108	21.580088	0.60883615	17.500159	54.07695483	24.71843539	8.604138852	49.23676303	162.3105958
2005-05-01	253.8871854	42.10912055	117.7001272	32.04401369	45.39568605	16.63823788	214.5188	30.52907	104.64675	26.90298	37.47562	13.57426	0	101	3.5	3.1	939.1451613	17.72258065	7.590322581	48683040	1236	205	573	156	221	81	28.14121715	0.205410344	17.04905856	137	1	83	21.436941	0.14190727	14.00006	60.63173723	23.48251362	9.980801069	47.74473991	179.9879874
2005-06-01	230.2649958	42.10912055	93.87252727	34.71434816	42.72535158	16.84364822	214.0725	33.29553	94.12642	32.5282	38.04872	15.94731	0	99	3.6	2.8	991.3376667	22.65666667	4.61	48683040	1121	205	457	169	208	82	25.26547233	0.410820688	17.04905856	123	2	83	21.426652	0.39365164	15.082513	54.07695483	30.07409639	11.01329773	46.25271679	178.3809518
2005-07-01	217.3241441	49.70930328	82.98577903	28.96285852	38.00091367	17.6652896	208.8775	40.94566	86.44324	26.60043	36.28656	17.99961	0	96	3.7	2.6	1058.16129	25.30645161	2.561290323	48683040	1058	242	404	141	185	86	23.82759992	0.410820688	13.76249306	116	2	67	21.922674	0.70778029	13.157882	66.77684573	32.54593993	14.45495327	63.41098269	184.8090942
2005-08-01	221.2269406	36.56304126	92.02383417	32.45483437	39.02796539	21.15726545	214.032	30.60485	91.21796	28.0847	38.03135	21.11204	0	100	3.6	2	1102.019677	25.12580645	3.325806452	48683040	1077	178	448	158	190	103	22.38972751	0.821641377	15.8165965	109	4	77	21.177522	1.07646064	19.792999	45.88347682	27.19027893	8.948304406	45.50670523	146.2402398
2005-09-01	211.5726545	42.10912055	83.80742041	28.55203783	35.33057919	21.77349648	204.2619	39.85998	83.51648	26.26028	35.01597	19.40827	0	104	3.6	2.5	1166.739	21.84	3.79	48683040	1030	205	408	139	172	106	20.33562407	0.205410344	14.78954478	99	1	72	19.030198	0.65125014	14.173389	54.89630263	29.25014855	8.948304406	55.20485552	168.7387382
2005-10-01	190.0045683	30.40073093	78.46675146	28.34662749	34.71434816	18.07611028	191.7434	31.05535	80.55567	27.87191	32.61566	16.3085	0	102	3.6	2.3	1190.68	14.66451613	6.451612903	48683040	925	148	382	138	169	88	21.56808613	0.205410344	12.94085168	105	1	63	20.480576	0.4817013	12.167871	40.55771612	20.18672224	7.915807744	29.84046244	136.5980262
2005-11-01	173.9825615	29.7844999	75.79641699	23.21136889	28.96285852	16.22741719	198.528	37.54878	85.87489	25.20702	29.79727	19.28603	0	106	3.3	2.5	1255.293333	8.566666667	5.75	48683040	847	145	369	113	141	79	18.28152063	0	10.6813379	89	0	52	18.624632	0.34644191	11.431287	38.50934662	21.01067008	7.227476636	38.04658962	117.3135989
2005-12-01	151.1820133	19.30857235	79.69921352	19.103162	20.74644476	12.32462065	191.4101	30.9658	90.43239	23.93595	28.67063	16.95364	0	109	3.5	2.6	1338.385484	-3.9	6.851612903	48683040	736	94	388	93	101	60	11.70838962	0.616231032	8.42182411	57	3	41	17.50743	0.67295593	11.783023	30.72554251	7.827504541	4.129986649	24.61838152	78.74474449
2006-01-01	174.8930243	20.65987772	91.63985366	19.6371115	28.22834778	14.72783362	207.2494	29.2716	104.64644	23.63923	35.22236	18.12116	0	111	3.7	2.2	1380.855806	-0.212903226	5.196774194	48887027	855	101	448	96	138	72	14.72783362	0.818212979	12.68230118	72	4	62	20.545752	0.73611169	14.3967	28.97176473	12.3049625	5.58585533	30.37021399	67.04179931
2006-02-01	167.7336607	24.75094262	80.59397844	22.29630368	25.97826209	14.11417389	193.2921	38.59502	84.78703	26.26958	32.56367	17.90589	0	113	4.1	2	1341.75	0.103571429	6.164285714	48887027	820	121	394	109	127	69	14.52328038	0.40910649	11.04587522	71	2	54	19.586564	0.06780936	13.315974	31.01202985	18.45744375	5.236739371	26.03161199	109.1378128
2006-03-01	206.394224	28.63745427	98.79921722	23.52362315	34.77405161	20.65987772	186.1739	30.46433	84.81885	23.48362	34.37173	18.29111	0	114	3.9	2	1332.005484	5.180645161	6.512903226	48887027	1009	140	483	115	170	101	16.77336607	1.022766224	16.97791932	82	5	83	18.18688	0.31388976	15.617598	40.39724941	16.81678208	5.934971288	36.87811699	112.2560361
2006-04-01	203.3259253	33.3421789	89.59432121	22.50085692	38.86511651	19.02345176	178.3908	27.78083	77.4337	22.74439	32.24296	16.03268	0	112	3.5	2	1414.995333	11.55	4.533333333	48887027	994	163	438	110	190	93	22.50085692	0.818212979	15.5460466	110	4	76	18.797391	0.35013351	12.386561	46.10999175	20.50827083	5.58585533	39.04741799	144.9973799
2006-05-01	216.0082265	38.04690353	89.18521472	31.09209321	37.84235028	19.84166474	182.4048	27.46755	79.468	26.14031	30.94625	16.11828	0	106	3.2	2.3	1390.871613	18.44193548	6.422580645	48887027	1056	186	436	152	185	97	20.86443097	0.613659734	16.36425958	102	3	80	15.926734	0.35232729	13.42955	52.23078712	23.78959416	8.029667036	43.38601999	160.588496
2006-06-01	190.0299644	37.43324379	71.18452918	26.18281533	35.79681783	19.43255825	174.8191	29.41971	70.41748	24.47255	31.83422	18.31761	0	101	3.4	2.4	1253.520667	21.79666667	5.193333333	48887027	929	183	348	128	175	95	18.81889852	0.818212979	16.15970634	92	4	79	15.768759	0.79493201	14.478771	46.10999175	28.71157916	5.934971288	37.60121732	177.7387238
2006-07-01	192.2800501	36.20592432	74.04827461	28.43290102	35.59226459	18.00068554	184.2972	29.73362	76.57984	26.07018	33.9484	18.19742	0	100	3.4	2.4	1277.427419	23.13870968	1.106451613	48887027	940	177	362	139	174	88	21.68264395	0.40910649	13.50051415	106	2	66	19.819137	0.77912061	12.957211	47.33415083	25.02009041	5.934971288	45.55532099	151.2338264
2006-08-01	184.71158	36.41047757	79.57121222	29.66022049	23.93272964	15.13694011	178.7088	30.48611	78.94214	25.6589	23.28458	14.91961	0	102	3.4	2.7	1314.938387	27.03870968	5.712903226	48887027	903	178	389	145	117	74	14.31872713	0	9.614002504	70	0	47	13.507267	0.35456206	11.83228	50.190522	22.55909791	5.236739371	47.72462199	151.2338264
2006-09-01	182.4614943	31.09209321	74.04827461	25.97826209	32.11485943	19.22800501	175.9161	29.63881	73.21528	23.82743	32.16263	17.22935	0	104	3.2	2.5	1356.684667	21.09666667	6.523333333	48887027	892	152	362	127	157	94	16.97791932	0.40910649	14.72783362	83	2	72	15.787485	1.05608403	14.268478	38.35698429	23.78959416	4.887623413	37.60121732	134.0835986
2006-10-01	181.2341749	29.45566725	76.70746679	24.54638937	30.68298672	19.84166474	182.656	29.9135	78.37538	24.06024	29.13026	17.98788	0	106	3.3	2.2	1356.264839	17.93225806	5.974193548	48887027	886	144	375	120	150	97	17.18247256	0.613659734	12.88685442	84	3	63	16.387861	0.87026043	12.249391	37.13282522	21.73876708	4.538507455	33.98571566	130.9653754
2006-11-01	158.1196582	23.3190699	72.61640189	21.27353746	28.02379453	12.88685442	178.926	29.64558	81.43227	23.05046	28.9679	15.16763	0	106	3.2	2.1	1403.783	8.35	5.116666667	48887027	773	114	355	104	137	63	16.97791932	0.613659734	10.43221548	83	3	51	17.459553	0.87820131	11.100995	30.60397683	15.99645125	3.142043623	22.41611033	115.3742593
2006-12-01	129.0730974	17.18247256	59.52499423	22.50085692	18.81889852	11.04587522	162.225	27.45584	67.26441	28.31653	25.53094	15.0487	0	104	3.3	2.1	1421.515806	1.412903226	5.141935484	48887027	631	84	291	110	92	54	10.02310899	1.022766224	7.773023301	49	5	38	14.727693	1.10706786	10.438409	22.03486332	12.3049625	3.840275539	20.96990966	68.60091093
2007-01-01	165.0710679	23.00003782	80.60190244	26.4602205	21.98233703	13.02657009	198.0007	33.1141	92.67206	32.14127	27.12785	16.05105	0.35483871	103	3.6	1.7	1380.322581	0.393548387	5.867741935	49130354	811	113	396	130	108	64	12.41594962	1.017700788	8.548686623	61	5	42	17.6019	1.04823166	9.504102	33.30067363	12.6498461	4.599751313	28.87298934	88.48451963
2007-02-01	242.8234081	21.77879687	156.9294616	28.29208192	19.94693545	15.8761323	281.5804	33.74293	167.11934	33.32814	24.63286	20.21276	1	109	3.7	2.2	1436.815	3.957142857	6.125	49130354	1193	107	771	139	98	78	11.19470867	1.831861419	6.920365361	55	9	34	15.063433	1.44424708	8.2136	29.23961587	14.2820843	3.538270241	23.23923532	95.98320774
2007-03-01	233.8676412	30.12394334	137.7966867	25.64605987	25.64605987	14.65489135	213.5799	32.19187	120.39397	25.75567	25.63044	13.285	0.35483871	110	3.5	2.2	1430.987097	6.05483871	4.74516129	49130354	1149	148	677	126	126	72	15.67259214	1.221240946	8.75222678	77	6	43	17.271803	0.38219849	8.14101	41.01668337	19.17879892	4.953578337	33.8025241	128.9774354
2007-04-01	237.1242837	39.28325043	118.6639119	27.68146144	31.54872444	19.94693545	210.1671	33.02631	104.57213	27.84312	26.58376	17.17963	0	111	3.4	2.5	1515.768	11.36	6.393333333	49130354	1165	193	583	136	155	98	17.70799372	1.628321261	12.21240946	87	8	60	14.866478	1.08470168	10.078102	55.23038553	23.25939444	6.368886433	32.3940856	193.4661531
2007-05-01	249.3366932	48.23901737	106.6550426	34.39828665	38.67262996	21.37171656	210.097	34.52826	95.45138	28.88058	31.04579	17.32009	0	111	3.2	2.3	1611.576129	18.09677419	6.364516129	49130354	1225	237	524	169	190	105	23.20357798	2.035401577	13.43365041	114	10	66	17.831066	1.35575723	10.880842	67.00745304	29.38028771	8.491848577	52.11222466	208.4635293
2007-06-01	218.3985892	38.4690898	104.8231812	27.68146144	32.15934491	15.26551183	198.365	29.81046	101.46642	25.71665	28.41217	14.11594	0	109	3.2	2.5	1751.499667	23.18333333	5.84	49130354	1073	189	515	136	158	75	19.94693545	1.017700788	11.19470867	98	5	55	16.338188	1.07812627	10.198905	50.763222	26.1158113	6.722713457	40.14049737	169.4703512
2007-07-01	208.8322018	36.23014807	98.30989616	30.93810397	29.30978271	14.04427088	199.028	29.61157	100.28526	28.43498	27.91904	13.94562	0	111	3.2	2.5	1910.233871	24.16774194	2.951612903	49130354	1026	178	483	152	144	69	17.09737325	0.407080315	11.80532915	84	2	58	15.575224	0.88700263	11.278978	49.13879889	23.25939444	6.722713457	40.14049737	152.9732373
2007-08-01	203.1330774	38.06200949	91.79661111	33.99120633	24.01773861	15.26551183	195.8319	31.8014	90.61628	29.36489	23.60875	14.67232	0	113	3.1	2	1807.022903	26.45806452	3.409677419	49130354	998	187	451	167	118	75	16.89383309	0.814160631	6.309744888	83	4	31	15.84609	1.39172795	7.655689	47.51437579	28.56416861	7.076540481	44.36581289	155.9727126
2007-09-01	202.9295372	32.56642523	96.6815749	30.73456381	27.27438113	15.67259214	195.9935	31.5178	94.75829	28.2626	27.97064	14.22571	0	112	3	2.3	1889.638333	21.54333333	2.836666667	49130354	997	160	475	151	134	77	18.31861419	0.407080315	8.548686623	90	2	42	16.911068	1.49568899	8.51759	43.45331803	21.62715623	5.307405361	38.73205887	134.9763859
2007-10-01	197.4339529	33.38058586	91.3895308	26.86730081	28.69916223	17.09737325	197.1171	33.54564	91.58628	26.30384	27.54945	15.41318	0	111	3	3	2005.015484	15.09354839	5.512903226	49130354	970	164	449	132	141	84	16.48675277	1.017700788	11.19470867	81	5	55	15.842548	1.31043843	10.779715	40.20447182	26.52387085	5.661232385	26.76033158	164.9711383
2007-11-01	171.7878931	24.83189924	75.92047881	30.73456381	27.8850016	12.41594962	192.6827	32.24589	84.09914	33.2598	28.82865	14.56773	0	110	3	3.5	1925.476	6.74	6.283333333	49130354	844	122	373	151	137	61	16.07967246	1.221240946	10.5840882	79	6	52	16.869265	1.19055347	11.011537	34.92509673	14.69014386	3.892097265	28.16877009	106.4813711
2007-12-01	155.5046805	23.20357798	75.10631818	24.62835908	19.53985514	13.02657009	193.3073	36.79825	85.08638	31.00545	25.6729	17.62973	0	108	3.1	3.6	1902.305484	1.75483871	4.541935484	49130354	764	114	369	121	96	64	12.21240946	0.610620473	6.716825203	60	3	33	17.334879	0.55335578	8.364118	31.67625053	14.69014386	3.892097265	25.35189308	100.4824206
2008-01-01	164.5594155	23.47957221	79.54717135	25.30126315	20.64583073	15.5855781	202.0778	34.617	92.97135	31.01944	25.13046	19.60739	0	108	3.3	3.9	1746.903871	-1.683870968	5.370967742	49404648	813	116	393	125	102	77	10.93014568	1.012050526	8.703634524	54	5	43	15.789964	1.11721569	9.618482	31.10222279	15.82305796	5.7458849	21.92589602	97.64478622
2008-02-01	166.1786964	20.84824084	84.40501388	25.09885305	23.07475199	12.75183663	194.8481	31.81444	92.2966	29.38949	27.92411	16.47989	0	110	3.5	3.6	1687.051379	-1.186206897	7.731034483	49404648	821	103	417	124	114	63	11.7397861	1.214460631	10.12050526	58	6	50	15.905268	0.85515587	11.999907	31.50614776	10.14298587	3.591178063	21.24071177	89.02906979
2008-03-01	201.3980547	30.9687461	89.0604463	34.20730778	26.71813389	20.44342063	187.3556	33.37045	80.05065	34.46686	26.96987	19.23708	0	104	3.4	3.9	1655.515484	7.348387097	6.041935484	49404648	995	153	440	169	132	101	13.56147705	2.833741473	10.32291537	67	14	51	15.046688	1.95019238	9.805694	40.7964221	21.09741062	5.386767094	36.31476529	122.0559828
2008-04-01	198.7667233	32.58802694	85.61947451	30.76633599	32.38561684	17.40726905	177.475	27.6243	76.60062	30.75446	28.01363	15.14479	0	105	3.2	4.1	1778.279667	14.11666667	6.936666667	49404648	982	161	423	152	160	86	19.22896	1.821690947	11.33496589	95	9	56	16.407276	1.34190705	9.76665	43.6238969	21.50313005	4.309413675	30.14810703	150.7750375
2008-05-01	206.8631275	44.53022315	76.51101977	33.60007747	31.77838652	20.44342063	173.143	31.60447	68.24158	28.31304	24.88651	16.34529	0	101	3	4.9	1845.654839	17.65483871	6.896774194	49404648	1022	220	378	166	157	101	19.83619031	1.821690947	10.12050526	98	9	50	15.189772	0.47223058	8.051443	58.9730458	30.02323819	8.977945157	50.70363455	173.7502814
2008-06-01	210.9113296	41.89889178	88.04839577	33.80248757	27.93259452	19.22896	188.3969	32.06284	82.32798	31.19945	24.40175	17.73689	0	96	3.1	5.5	1761.264667	21.52	5.793333333	49404648	1042	207	435	167	138	95	18.41931957	1.214460631	8.298814314	91	6	41	14.649477	1.32030862	7.646501	53.31809621	30.42895762	9.69618077	43.85179204	166.5705177
2008-07-01	193.9088808	38.6603301	84.80983409	30.15910568	25.70608336	14.57352758	183.903	31.29552	85.31594	27.79214	24.60766	13.92539	0	91	3.1	5.9	1567.984839	25.12903226	2.538709677	49404648	958	191	419	149	127	72	16.19280842	0.809640421	8.703634524	80	4	43	14.654673	1.4252177	8.172514	49.27884649	27.99464101	7.541473932	45.90734479	147.9031321
2008-08-01	194.9209313	34.00489768	88.45321598	30.36151578	27.1229541	14.97834779	186.4526	28.27462	86.92962	26.32186	26.94982	13.79821	0	99	3.1	5.6	1538.540645	25.30645161	6.341935484	49404648	963	168	437	150	134	74	17.20485894	0.809640421	9.108454735	85	4	45	16.075566	1.81645355	10.78125	35.94932244	32.05183536	6.105002707	29.46292278	155.0828958
2008-09-01	219.4125541	32.58802694	96.54962019	35.82658862	36.02899873	18.41931957	213.4816	31.94084	94.4293	33.11132	38.10345	17.05203	0.766666667	95	3	5.1	1449.486	22.04666667	6.153333333	49404648	1084	161	477	177	178	91	17.20485894	6.679533472	12.14460631	85	33	60	15.881706	8.43664642	12.505396	44.02782187	21.09741062	6.105002707	32.88884403	137.8514629
2008-10-01	364.1357793	32.58802694	242.2848959	32.18320673	37.44586947	19.63378021	361.9733	32.54447	239.12545	31.35637	36.74178	17.78917	1	80	3	4.8	1207.033548	16.1483871	5.970967742	49404648	1799	161	1197	159	185	97	15.78798821	11.537376	10.12050526	78	57	50	15.518447	11.77513473	10.082323	42.00819701	23.12600779	6.105002707	37.68513379	127.7997937
2008-11-01	260.7042155	26.31331368	156.2606012	27.52777431	34.40971789	16.19280842	289.664	35.21052	171.31437	29.75307	35.57819	18.99772	0	69	3.1	4.5	1077.004	7.623333333	5.656666667	49404648	1288	130	772	136	170	80	13.56147705	11.94219621	8.90604463	67	59	44	14.643631	11.26110753	9.12614	34.33362256	18.25737457	3.591178063	23.29626452	123.4919355
2008-12-01	227.5089583	24.28921263	133.9954897	24.89644294	31.57597641	12.75183663	279.8526	38.0018	151.8799	31.24725	39.97142	17.06864	0	59	3.3	4.1	1113.788387	1.067741935	5.064516129	49404648	1124	120	662	123	156	63	10.32291537	12.54942652	8.703634524	51	62	43	14.03506	12.28725313	10.147513	31.10222279	17.4459357	5.027649288	30.14810703	89.02906979
2009-01-01	207.0211755	17.92303952	117.003213	27.18663297	30.40875244	14.49953759	259.6889	27.34532	138.34538	33.56984	36.4182	18.94447	0	65	3.6	3.7	1147.690645	-1.964516129	6.793548387	49656756	1028	89	581	135	151	72	8.860828525	11.88156552	9.66635839	44	59	48	12.893357	11.99066772	10.714295	23.71724096	12.1063724	4.383391032	18.63561166	67.53316774
2009-02-01	216.8889164	22.55483624	119.4198026	27.18663297	31.01289984	16.71474472	255.1717	33.76529	133.4024	31.49309	36.27371	22.23092	0	68	3.9	4.1	1141.333929	2.939285714	4.485714286	49656756	1077	112	593	135	154	83	10.87465319	9.263593457	10.87465319	54	46	54	14.733224	8.73049979	12.73888	28.94307372	16.14182987	6.575086548	21.2978419	85.45013061
2009-03-01	276.0953615	31.41566477	162.7170329	30.6101349	34.63778423	16.71474472	261.3863	33.84741	151.15254	30.91859	34.83466	15.88043	0.806451613	71	4	3.9	1139.743548	6.012903226	6.538709677	49656756	1371	156	808	152	172	83	11.88156552	13.89539019	8.860828525	59	69	44	13.136517	13.3925106	8.251106	41.00268777	21.79147032	4.383391032	32.61232041	130.9316517
2009-04-01	287.976927	40.47787576	155.2658816	33.22810697	39.87372836	19.13133431	258.4901	34.58782	140.84967	33.14122	35.39659	16.97503	0.166666667	87	3.8	3.6	1323.064667	12.71	6.816666667	49656756	1430	201	771	165	198	95	11.68018306	17.92303952	10.27050579	58	89	51	10.044045	17.86670965	9.178512	48.64044333	32.28365973	4.383391032	42.5956838	172.2784891
2009-05-01	327.4478905	48.33179195	169.1612718	37.2557563	49.74146922	22.95760118	273.901	34.29618	150.55019	31.51464	38.34482	18.26908	0.290322581	92	3.8	2.7	1397.49871	19.12580645	7.748387097	49656756	1626	240	840	185	247	114	23.15898364	14.49953759	12.08294799	115	72	60	17.899088	12.23869929	9.669562	67.93582581	28.65174801	8.036216892	43.92679892	209.4906428
2009-06-01	319.1912093	43.29723029	161.1059732	53.76911855	42.69308289	18.32580445	281.4368	32.54119	146.20297	49.41499	37.02836	16.76898	0.7	95	3.9	2	1396.589667	22.42666667	6.033333333	49656756	1585	215	800	267	212	91	20.74239405	11.88156552	10.06912332	103	59	50	16.154199	11.81256323	9.49598	56.2781989	30.265931	5.47923879	39.267896	194.3301358
2009-07-01	281.5326881	39.67234589	139.7594317	40.67925823	41.48478809	19.93686418	266.311	31.74875	139.25635	37.54289	40.34659	18.22766	0	96	3.7	1.6	1456.885806	24.3	3.735483871	49656756	1398	197	694	202	206	99	19.53409925	11.88156552	10.06912332	97	59	50	17.674072	12.90747482	9.374867	54.26826322	25.01983629	6.209803962	46.58902916	151.6050704
2009-08-01	262.6027363	37.2557563	128.6833961	38.66543356	37.45713876	20.54101158	249.7738	30.97994	125.57906	33.73149	37.79482	18.18021	0	105	3.7	2.2	1579.460968	25.70322581	4.867741935	49656756	1304	185	639	192	186	102	15.70783238	10.47188826	11.27741812	78	52	56	14.483329	12.34302472	13.042985	49.4444176	25.01983629	6.940369134	41.26456868	143.335703
2009-09-01	248.7073461	28.99907517	131.3013681	40.47787576	31.01289984	16.91612718	242.9697	28.73184	128.20375	37.6046	33.76698	15.94726	0	106	3.4	2.2	1660.380333	21.75	6.72	49656756	1235	144	652	201	154	84	16.71474472	5.840091528	8.458063592	83	29	42	15.406586	8.04691077	8.803367	40.1987135	17.75601285	6.209803962	23.29451458	126.796968
2009-10-01	236.8257806	30.20736997	122.2391571	38.26266863	32.4225771	13.69400772	233.4341	30.20309	118.2299	37.12096	32.60029	12.4897	0	108	3.2	2	1632.648065	15.97419355	7.622580645	49656756	1176	150	607	190	161	68	14.49953759	9.66635839	8.256681125	72	48	41	14.570363	9.63537038	8.532885	41.00268777	19.37019584	4.383391032	27.95341749	132.3098797
2009-11-01	235.0133384	19.53409925	135.7317824	34.43640177	32.01981217	13.29124279	259.6496	26.64013	147.89513	37.14889	33.09736	15.58363	0	105	3.3	2.4	1579.867333	6.89	4.336666667	49656756	1167	97	674	171	159	66	9.263593457	13.29124279	9.464975924	46	66	47	10.316361	11.54378083	9.687745	26.12916377	12.91346389	2.556978102	19.30116922	84.0719027
2009-12-01	213.0626495	17.92303952	122.0377747	25.97833817	34.8391667	12.28433045	260.9506	27.88418	139.35632	32.41623	42.0627	16.65491	0	107	3.5	2.8	1650.534516	-1.009677419	4.712903226	49656756	1058	89	606	129	173	61	11.88156552	13.29124279	9.66635839	59	66	48	15.742842	12.78833603	10.555708	22.51127956	13.31700964	1.82641293	13.31115119	88.20658644
2010-01-01	192.462634	17.84289003	107.8592678	27.0650579	30.27276847	9.422649789	245.6884	28.026	129.76339	33.55911	35.51977	12.81614	0	110	5	3.5	1679.327097	-4.496774194	5.416129032	49879812	960	89	538	135	151	47	9.222167878	12.02891462	9.021685968	46	60	45	13.387259	11.94050581	10.108936	24.82267452	10.84222047	2.602152225	20.72222927	66.34248632
2010-02-01	192.0616702	18.84529958	103.8496296	29.27035892	29.87180465	10.22457743	225.9901	27.71645	118.45397	33.63806	33.88553	13.94242	0	113	4.9	3	1595.441071	1.414285714	5.042857143	49879812	958	94	518	146	149	51	11.02650507	12.22939653	6.615903043	55	61	33	14.978933	11.35540654	7.683884	25.62340596	12.04691164	1.486944129	19.42708994	79.61098358
2010-03-01	243.5855211	25.86216644	135.3252895	36.28722578	31.67614184	14.43469755	232.7416	27.70158	128.09079	36.63772	31.27829	13.67958	0.096774194	112	4.1	2.5	1664.45	4.267741935	4.290322581	49879812	1215	129	675	181	158	72	12.83084227	7.818794505	11.02650507	64	39	55	13.951556	8.02849511	9.877221	36.83364606	14.85785769	2.973888257	18.77952027	122.0701748
2010-04-01	303.1286485	36.6881896	180.2332374	31.87662375	36.88867151	17.4419262	272.5532	31.51134	164.13302	31.68886	33.74565	15.57961	0.9	113	3.8	2.6	1730.175667	9.523333333	5.543333333	49879812	1512	183	899	159	184	87	16.03855283	11.22698698	9.623131699	80	56	48	14.010769	12.14243191	8.77248	57.6526634	15.66098513	2.973888257	40.79688887	148.6071694
2010-05-01	317.9643099	44.90794793	165.598058	44.70746602	46.3113213	16.43951665	265.5901	31.84681	145.73999	38.08033	35.54017	12.97485	0	112	3.2	2.7	1653.288065	17.1516129	5.758064516	49879812	1586	224	826	223	231	82	16.84048047	15.83807092	13.63276991	84	79	68	12.992706	12.98096631	11.261831	60.85558915	28.91258793	6.319512547	43.38716753	185.7589617
2010-06-01	276.2640725	46.71228512	130.9146875	38.29204489	42.10120118	18.24385385	241.3655	34.69938	116.23976	35.11601	36.35777	16.93385	0.033333333	111	3.5	2.7	1690.276667	23.4	6.766666667	49879812	1378	233	653	191	210	91	18.84529958	12.02891462	11.22698698	94	60	56	14.472025	11.26623224	10.76024	63.25778345	30.11727909	5.576040483	36.91147088	213.6228059
2010-07-01	329.1912969	43.10361074	194.2669712	38.4925268	36.08674387	17.24144429	311.4693	34.20391	192.74128	35.6387	35.77542	15.07302	0.935483871	111	3.7	2.5	1729.893871	25.77419355	2.896774194	49879812	1642	215	969	192	180	86	14.63517946	10.42505934	11.02650507	73	52	55	13.172763	12.28051265	10.30442	59.65449199	26.5032056	6.319512547	36.26390122	188.4126611
2010-08-01	292.5031073	40.69782781	153.7696253	45.91035748	32.27758757	19.84770913	277.943	34.02914	150.58515	40.29758	32.85104	16.87123	0	110	3.3	2.7	1761.216452	26.48064516	3.112903226	49879812	1459	203	767	229	161	99	15.03614328	9.422649789	7.818794505	75	47	39	13.651993	12.12648106	8.882439	52.04754335	29.31415165	5.576040483	36.26390122	175.1441639
2010-09-01	258.0202187	38.29204489	135.1248076	38.69300871	30.07228656	15.83807092	253.9773	38.13343	132.77007	35.97302	33.55916	15.0966	0	110	3.4	3.4	1817.007667	21.81333333	4.88	49879812	1287	191	674	193	150	79	13.432288	8.420240237	8.219758326	67	42	41	12.424424	10.84487983	8.487622	54.04937194	22.48756839	7.806456676	30.43577423	163.2025163
2010-10-01	279.8727469	26.66409408	158.9821549	38.69300871	38.29204489	17.24144429	275.9643	26.76015	152.74968	37.31751	39.65024	16.14856	0	108	3.3	3.7	1890.204516	14.51612903	6.277419355	49879812	1396	133	793	193	191	86	13.63276991	15.23662519	9.422649789	68	76	47	14.144339	14.7088314	10.068357	37.6343775	15.66098513	4.460832386	28.49306524	102.1674289
2010-11-01	231.5566065	22.85493779	130.3132418	33.88144286	35.48529814	9.021685968	255.1131	31.43981	142.35281	36.40838	36.70298	10.61439	0	109	3	3	1924.331333	6.493333333	6.01	49879812	1155	114	650	169	177	45	10.42505934	14.43469755	10.62554125	52	72	53	11.983015	11.61314644	10.943775	31.62889173	14.05473024	4.460832386	20.72222927	92.87948085
2010-12-01	212.3103431	20.04819104	121.0910739	29.87180465	31.87662375	9.422649789	259.3051	31.28907	138.3723	37.15392	37.09698	12.92513	0	108	3.5	3	2003.377097	-1.277419355	5.090322581	49879812	1059	100	604	149	159	47	10.62554125	10.42505934	10.82602316	53	52	54	14.042646	9.69087623	11.294991	24.4223088	15.66098513	3.34562429	15.54167195	88.89893167
2011-01-01	189.1782234	17.36129265	113.34729	24.7448309	24.34572073	9.379089133	241.6001	27.7978	136.63449	30.87716	27.73626	13.18453	0	108	3.8	3.4	2089.359032	-7.183870968	7.048387097	50111476	948	87	568	124	122	47	4.988877199	11.17508492	8.181758606	25	56	41	7.058741	11.05113203	9.109026	22.72565303	11.98576666	3.782721749	20.14509822	57.76098031
2011-02-01	212.7257237	21.95105967	113.9459552	32.12836916	35.52080565	9.179534045	247.7161	31.80617	130.19342	36.8212	39.10627	12.69358	0	109	4.5	3.9	2011.447143	1.221428571	5.95	50111476	1066	110	571	161	178	46	9.179534045	19.55639862	6.78487299	46	98	34	12.363847	18.05599626	7.853121	31.89565337	11.98576666	3.782721749	13.84975502	100.1190325
2011-03-01	255.6300677	27.93771231	134.8992394	35.72036074	42.30567864	14.76707651	243.7449	29.50859	128.01129	36.05482	40.525	13.67699	0	106	4.3	4.1	1999.63871	3.616129032	7.748387097	50111476	1281	140	676	179	212	74	13.1706358	16.96218247	12.17286036	66	85	61	13.929975	17.51132698	10.325316	39.86956671	15.98102222	3.026177399	22.66323549	123.2234247
2011-04-01	290.1530979	33.32569969	156.2516339	42.10612356	42.10612356	16.36351721	260.8932	28.711	142.07616	41.74327	39.34586	14.69335	0	109	3.7	3.8	2152.758	10.72	6.736666667	50111476	1454	167	783	211	211	82	14.36796633	16.5630723	11.17508492	72	83	56	12.642624	18.62115239	10.386316	46.24869739	20.37580333	4.917538274	33.99485324	128.357734
2011-05-01	329.8645604	40.70923794	167.0276086	48.09277619	54.87764918	19.15728844	276.7445	28.92055	146.14375	41.22895	42.66079	15.20763	0.290322581	108	3.2	3.9	2126.069355	17.92580645	5.819354839	50111476	1653	204	837	241	275	96	17.76040283	23.74705546	13.37019089	89	119	67	13.766748	20.73448859	11.643613	55.41869773	25.9691611	4.539266099	38.40159348	168.1486316
2011-06-01	323.8779077	41.10834812	174.4111469	45.29900496	49.88877199	13.1706358	284.1925	30.24398	155.02256	41.29667	43.29255	12.24561	0.7	105	3.3	4.2	2074.891667	21.97666667	5.693333333	50111476	1623	206	874	227	250	66	16.16396212	21.75150459	11.97330528	81	109	60	12.438599	20.15278949	11.634257	57.81087173	24.37105888	3.404449574	36.51299052	178.4172503
2011-07-01	291.7495386	42.70478882	147.6707651	43.30345408	39.11279724	18.95773335	276.5828	33.792	146.80465	40.20395	39.52458	16.16724	0	104	3.3	4.5	2150.407742	24.63870968	2.593548387	50111476	1462	214	740	217	196	95	14.36796633	12.37241545	12.37241545	72	62	62	12.960135	15.37284411	11.765189	59.80435007	25.56963555	6.808899148	36.51299052	177.133673
2011-08-01	302.7250684	40.50968285	151.6618668	48.69144146	45.29900496	16.5630723	288.8328	34.26041	148.97358	42.95494	46.80353	13.81273	0	103	3	4.7	1852.969677	25.77419355	3.032258065	50111476	1517	203	760	244	227	83	10.77597475	22.94883511	11.5741951	54	115	58	9.619845	26.56153496	13.066309	56.61478473	24.37105888	5.295810448	35.8834562	169.4322089
2011-09-01	272.9913603	34.52303021	136.4956802	44.50078461	42.10612356	15.36574177	270.1306	34.45405	135.29003	41.32334	47.60363	14.64011	0	102	3	3.8	1796.043	21.75	6.013333333	50111476	1368	173	684	223	211	77	10.17730948	19.15728844	12.77152563	51	96	64	9.444496	21.61896503	12.912577	44.65391472	24.37105888	3.404449574	35.25392188	138.6263528
2011-10-01	264.2109364	30.73148354	136.2961251	37.91546671	43.103899	16.16396212	258.8927	31.06578	129.58872	36.29476	45.33473	15.36762	0	100	2.9	3.6	1822.014194	14.22258065	7.176666667	50111476	1324	154	683	190	216	81	11.17508492	22.54972494	9.379089133	56	113	47	11.81048	21.63665833	10.040233	38.67347971	22.77295666	2.269633049	30.84718165	127.0741567
2011-11-01	239.4661055	21.5519495	122.9259342	36.91769127	45.89767023	12.17286036	264.605	29.47178	135.27967	39.61463	47.27874	14.51158	0	100	2.9	4.2	1856.945333	10.68666667	4.316666667	50111476	1200	108	616	185	230	61	11.5741951	24.7448309	9.578644221	58	124	48	13.604794	21.04453701	9.864667	29.1047837	13.98339444	1.134816525	18.88602958	96.26830052
2011-12-01	208.734622	19.75595371	113.1477349	25.34349617	39.91101759	10.57641966	255.1631	31.26482	130.27514	31.54163	45.19433	14.92792	0	96	3	4.2	1864.057097	-0.870967742	6.309677419	50111476	1046	99	567	127	200	53	9.578644221	21.35239441	8.979978957	48	107	45	12.911609	19.93090041	9.049421	27.11130536	12.38529222	3.404449574	16.99742662	80.86537244
2012-01-01	202.0048535	17.47927936	106.0674452	30.3901107	39.12975038	8.938267853	255.7858	28.08529	127.27907	38.28639	43.42048	12.67911	0	98	3.5	3.3	1897.188065	-2.787096774	6.14516129	50345325	1017	88	534	153	197	45	9.534152377	20.85595832	8.739639679	48	105	44	13.00498	20.86081678	9.683442	23.82134562	11.12973553	2.69290992	20.9221409	58.02174013
2012-02-01	224.0525809	21.45184285	112.8208031	37.73935316	42.50642935	9.534152377	258.0185	30.61133	127.57103	43.20228	45.98469	13.19643	0	101	4.2	3	2002.988966	-2.044827586	7.755172414	50345325	1128	108	568	190	214	48	9.335524202	22.84224007	10.32866507	47	115	52	12.582544	20.74033108	12.026062	28.18859232	14.70715052	2.69290992	11.07642753	102.4639241
2012-03-01	264.7713566	28.40382896	126.5261472	37.73935316	56.01314521	16.08888214	250.0051	29.52021	119.01136	38.11019	52.02485	14.62166	0	102	3.7	2.7	2024.652903	5.090322581	6.187096774	50345325	1333	143	637	190	282	81	14.49985674	27.41068808	14.10260039	73	138	71	14.852075	27.69574706	11.587726	39.30522028	17.48958441	1.923507086	28.30642592	113.57447
2012-04-01	267.3535229	31.9791361	131.4918515	40.91740395	50.25292815	12.71220317	240.9049	27.66997	118.93366	40.42598	47.76378	11.30696	0	106	3.5	2.6	1996.757333	12.34	7.083333333	50345325	1346	161	662	206	253	64	14.30122856	23.23949642	12.71220317	72	117	64	12.788529	26.2726442	11.963551	43.67246698	20.27201829	4.616417006	22.76821215	138.2645722
2012-05-01	266.7576384	34.75993054	127.519288	45.28722379	42.109173	17.08202301	224.5404	24.58001	111.76707	39.01561	33.32039	13.41804	0	102	3.1	2.5	1885.333871	19.73225806	8.106451613	50345325	1343	175	642	228	212	86	13.70534404	17.87653571	10.52729325	69	90	53	10.48599	15.21999817	9.696899	48.4367361	21.0669994	2.69290992	27.69106884	151.8441284
2012-06-01	254.2440634	32.57502062	129.704198	45.68448014	32.57502062	13.70534404	224.558	24.00975	115.98602	41.41296	28.51696	12.96161	0	97	3.2	2.2	1845.975	24.14	7.733333333	50345325	1280	164	653	230	164	69	11.32180595	11.7190623	9.534152377	57	59	48	8.820577	9.59558778	9.338328	42.4813997	22.65696162	3.462312755	23.38356924	144.4370978
2012-07-01	235.3743868	27.41068808	115.8002257	41.3146603	35.35581506	15.49299761	224.0524	21.75585	115.17119	38.38275	36.33956	13.09532	0	93	3.1	1.5	1828.673226	25.41290323	4.64516129	50345325	1185	138	583	208	178	78	11.91769047	12.11631865	11.32180595	60	61	57	10.779269	16.11468894	10.954437	37.32010815	17.48958441	2.308208503	28.92178301	104.9329343
2012-08-01	224.0525809	20.85595832	113.813944	39.32837855	34.56130237	15.49299761	215.3546	17.84586	112.91295	34.71642	35.97526	12.95454	0	92	3	1.3	1919.222258	27.13225806	5.119354839	50345325	1128	105	573	198	174	78	12.51357499	14.10260039	7.945126981	63	71	40	11.050202	18.02223991	8.85107	28.58561475	13.1171883	1.923507086	16.6146413	90.11887297
2012-09-01	237.1620404	20.2600738	125.7316345	38.53386586	40.32151943	12.31494682	235.4625	20.19117	125.25084	35.91508	45.64701	11.70823	0	90	2.9	2.1	1963.583333	20.96333333	6.36	50345325	1194	102	633	194	203	62	12.71220317	17.08202301	10.52729325	64	86	53	11.80566	19.85758469	10.40887	25.80645776	14.70715052	1.154104252	21.53749798	79.00832698
2012-10-01	239.5455785	19.86281745	132.2863642	41.91054482	33.96541784	11.52043412	234.3317	20.17772	125.50209	39.741	36.19473	11.10681	0	89	2.8	2.1	1945.345484	15.3483871	7.593548387	50345325	1206	100	666	211	171	58	9.534152377	15.29436944	9.136896028	48	77	46	10.284423	14.33988495	9.646761	28.98263718	10.73224498	0	18.46071256	86.41535764
2012-11-01	209.9499805	15.49299761	108.0537269	36.54758411	39.12975038	10.72592142	232.8332	21.06442	120.12886	39.20707	40.00472	12.99029	0	88	2.8	1.6	1903.135	5.54	6.036666667	50345325	1057	78	544	184	197	54	8.739639679	20.85595832	9.534152377	44	105	48	10.345592	16.61006603	9.804949	19.85112135	11.12973553	0.769402834	10.46107045	72.83580144
2012-12-01	182.142036	12.11631865	92.7593575	30.58873887	38.13660951	8.541011504	222.7968	19.35975	107.54123	38.15558	42.60209	12.1517	0	88	2.9	1.4	1975.059032	-4.119354839	6.24516129	50345325	917	61	467	154	192	43	7.150614282	20.2600738	10.72592142	36	102	54	9.879011	17.89118149	10.759013	15.48387466	8.744792203	1.154104252	8.614999194	54.3182248
2013-01-01	253.3675985	12.06512374	151.308519	27.69044793	51.42511758	10.87839026	316.0906	19.29137	179.11136	35.34221	55.96876	15.33543	0.838709677	91	3.4	1.6	1986.374839	-3.432258065	5.409677419	50558951	1281	61	765	140	260	55	9.493867861	28.28381467	13.64743505	48	143	69	12.550286	28.63718915	14.978758	15.42542857	8.703900754	1.173600169	10.2763268	48.49943344
2013-02-01	230.6218735	11.07617917	123.6180711	34.21748208	48.45828388	13.25185722	262.2063	15.6705	137.06647	38.99544	47.98895	18.1985	0.178571429	93	4	1.6	1978.059286	-1.239285714	6.685714286	50558951	1166	56	625	173	245	67	7.120400896	31.84401512	9.493867861	36	161	48	9.565669	29.39264342	10.952265	15.02990476	7.121373344	1.173600169	10.88081661	41.40195538
2013-03-01	275.1243791	18.39436898	146.3637962	37.97547145	55.9742626	16.41647984	256.5724	18.80958	136.07884	38.42159	49.7307	14.53725	0	95	3.5	1.5	1992.791935	5.135483871	8.267741935	50558951	1391	93	740	192	283	83	9.493867861	30.06391489	16.41647984	48	152	83	9.519373	29.73345123	13.213865	23.73142858	13.05585113	2.738400395	11.48530642	79.25517173
2013-04-01	248.4228757	17.00984658	131.1340498	35.99758231	48.06270605	16.21869093	224.3472	14.71524	118.0657	35.53229	45.93375	14.41427	0	95	3.2	1.3	1935.366333	10.00666667	7.106666667	50558951	1256	86	663	182	243	82	9.493867861	25.51476988	13.05406831	48	129	66	8.52723	28.96711695	12.272197	26.10457143	7.912637049	1.173600169	9.067347177	80.43808474
2013-05-01	267.4106114	22.54793617	134.2986725	36.78873796	55.77647369	17.99879115	227.0093	15.89587	118.98217	31.62142	46.39748	14.06366	0	94	3	1.1	1972.765484	18.22258065	7.680645161	50558951	1352	114	679	186	282	91	12.65849048	31.6462262	11.471757	64	160	58	9.646897	29.15026734	11.180066	32.8284762	12.26458743	0.391200056	24.17959247	86.35264979
2013-06-01	253.3675985	19.77889138	125.9915381	37.57989362	55.18310694	14.83416853	225.6364	14.61284	113.99301	33.93935	48.84171	14.09058	0	93	3.1	1.2	1892.120333	24.41	7.466666667	50558951	1281	100	637	190	279	75	11.27396809	30.45949272	13.44964614	57	154	68	8.926338	28.36993684	13.4071	26.50009524	13.05585113	0	12.69428605	93.45012786
2013-07-01	235.1710185	17.00984658	118.8711372	36.98652688	46.48039474	15.8231131	224.9114	13.58511	118.50281	34.37844	49.12543	13.4938	0	93	3.1	1.6	1871.667419	25.51935484	3.258064516	50558951	1189	86	601	187	235	80	9.691656775	24.13024748	12.65849048	49	122	64	8.820408	28.67952652	12.487962	24.12695238	9.890796311	1.173600169	12.08979624	74.52351968
2013-08-01	229.6329289	15.03195745	110.5640028	38.17326036	48.65607279	17.2076355	223.0109	13.0422	110.66713	33.57574	50.91435	14.57948	0	92	3	1.5	1899.199677	27.69677419	7.029032258	50558951	1161	76	559	193	246	87	11.27396809	24.13024748	13.25185722	57	122	67	9.861801	28.41985986	14.572045	18.58961905	11.47332372	1.173600169	10.88081661	65.0602156
2013-09-01	229.6329289	12.8562794	117.2888259	35.60200448	42.72240538	21.16341377	226.9206	12.80357	116.24463	33.52471	49.04465	20.02615	0	93	2.7	1	1986.540667	21.75333333	6.366666667	50558951	1161	65	593	180	216	107	9.493867861	17.60321333	15.62532419	48	89	79	8.757046	20.75852726	15.185313	18.98514286	6.725741492	0.391200056	10.88081661	54.4139985
2013-10-01	238.3356411	13.05406831	124.4092268	39.16220493	46.67818365	15.03195745	231.9251	13.33347	117.40228	37.01688	51.27708	14.61443	0	95	2.8	0.9	2027.173226	15.77741935	8.061290323	50558951	1205	66	629	198	236	76	7.713767637	21.95456943	17.00984658	39	111	86	8.368286	21.14645556	17.575512	14.63438095	11.47332372	1.173600169	6.044898118	62.69438957
2013-11-01	205.3048925	10.68060134	100.4767682	32.04180403	50.04059519	12.06512374	228.1309	14.31708	112.37114	34.47887	51.65899	14.69567	0	95	2.7	1.2	2010.953333	6.15	6.266666667	50558951	1038	54	508	162	253	61	6.724823068	26.70150336	16.61426876	34	135	84	7.969144	21.99864238	17.090137	13.44780953	7.912637049	0	8.462857365	47.31652043
2013-12-01	195.8110246	6.922611982	99.68561254	31.05285946	47.46933931	10.68060134	240.0621	11.12948	116.60655	38.59576	52.30936	15.32725	0	95	3	1.1	1989.754194	-0.183870968	5.948387097	50558951	990	35	504	157	240	54	4.944722844	25.31698096	17.2076355	25	128	87	6.999753	22.08853145	17.255167	10.28361905	3.560686672	0	5.440408306	30.75573828
